# Supplementary material for: PCSK9 inhibitors ameliorate arterial stiffness in ACS patients: evidences from Mendelian randomization, a retrospective study and basic experiments
Source: Front Med (Lausanne). 2024 May 27;11:1408760. doi: 10.3389/fmed.2024.1408760 (PMC11163136; doi:10.3389/fmed.2024.1408760)
Supplement: Supplementary file 2 [file Table_1.xlsx]

## Sheet: Table S1
Table S1:Information on the datasets used for analyses
Use in MR	Phenotype	Sample size	Study / Consortium	n SNPs	GWAS ID
Exposure	Low Density Lipoprotein Cholesterol	173082	Global Lipids Genetics Consortium (GLGC)	10	ieu-a-300
Positive Control	Coronary Heart Disease	184305	CARDIoGRAMplusC4D	10	ieu-a-7
Outcome	Pulse Wave Reflection Index	151546	UK Biobank	10	ukb-b-11598
	Pulse Wave Peak To Peak Time	151466	UK Biobank	10	ukb-b-8778
	Pulse Wave Arterial Stiffness Index	151053	UK Biobank	10	ukb-b-11971

## Sheet: Table S2
Table S2: Harmonized dataset of two-sample Mendelian randomization for the effect PCSK9i on arterial stiffness
SNP	chr	pos	EA	OEA	EAF	Low Density Lipoprotein Cholesterol			Coronary Heart Disease			Pulse Wave Reflection Index			Pulse Wave Peak To Peak Time			Pulse Wave Arterial Stiffness Index
						β	p-value	SE	β	p-value	SE	β	p-value	SE	β	p-value	SE	β	p-value	SE
rs10493176	1	55538552	G	T	0.1148	-0.0776	2.53513e-14	0.0102	-0.048629	0.00275689	0.0162442	0.000303275	0.96	0.00652843	-0.00558688	0.41	0.00681196	0.00507543	0.450001	0.00669093
rs11206510	1	55496039	C	T	0.1544	-0.0831	2.38013e-53	0.005	-0.074519	2.34002e-08	0.0133438	-6.45545e-05	0.99	0.00441397	-0.00131766	0.77	0.00460598	0.000924415	0.84	0.00452326
rs11206514	1	55516004	A	C	0.6108	0.0507	9.94947e-33	0.0041	0.006529	0.523133	0.0102251	0.0060903	0.089	0.00358011	-0.00268886	0.47	0.00373588	0.00260884	0.48	0.00366867
rs11583974	1	55551718	A	G	0.03034	0.0646	3.95103e-09	0.0117	0.043575	0.216845	0.0352845	-0.00339294	0.69	0.00857368	0.00149361	0.87	0.00894527	-0.00158711	0.86	0.00878427
rs11591147	1	55505647	T	G	0.01715	-0.497	8.57038e-143	0.018	-0.256502	7.46999e-06	0.0572588	-0.0254487	0.0539995	0.0132032	-0.00909525	0.51	0.013775	0.00646064	0.630001	0.0135299
rs12067569	1	55528629	A	G	0.0343	0.0885	1.96607e-17	0.01	0.048454	0.042656	0.0239035	-9.88778e-05	0.99	0.0105525	-0.0112136	0.31	0.0110117	0.0134859	0.21	0.010812
rs2479394	1	55486064	A	G	0.715	-0.0386	1.58416e-19	0.0041	-0.027877	0.00456836	0.0098297	-0.00338028	0.38	0.00386876	-0.00327198	0.42	0.00403682	0.00452298	0.25	0.00396452
rs2479409	1	55504650	A	G	0.6675	-0.0642	2.51478e-50	0.0041	-0.028924	0.00548492	0.0104152	-0.00579892	0.11	0.00362124	0.00308934	0.41	0.00377858	-0.00299171	0.42	0.00371066
rs572512	1	55517344	T	C	0.3456	0.0478	5.30884e-26	0.0047	0.02156	0.0583647	0.0113896	0.00198727	0.59	0.00368829	-0.000665621	0.86	0.00384845	0.000569881	0.88	0.00377909
rs585131	1	55524116	T	C	0.8153	0.0637	2.69898e-35	0.005	0.001858	0.885328	0.0128833	0.01244	0.00589997	0.0045172	-0.00586474	0.21	0.00471371	0.00638385	0.17	0.00462975
Abbreviation: SNP, single nucleotide polymorphism; Chr, chromosome; Pos, Position; EA, Effect allele; NEA, Other effect allele; EAF, effect allele frequency; SE, standard error.

## Sheet: Table S3
Table S3: Heterogeneity and horizontal pleiotropy analyses
Outcome	Heterogeneity			Horizontal pleiotropy			MR-PRESSO
	IVW Q	IVW Q df	p-value	Egger intercept	SE	p-value
Coronary Heart Disease	16.3251	9	0.0603949	-0.0061414	0.0117726	0.616031	&NA
Pulse Wave Reflection Index	6.76204	9	0.661879	0.00147378	0.002453	0.564599	&NA
Pulse Wave Peak To Peak Time	5.00486	8	0.757057	-0.00204043	0.00249766	0.437616	&NA
Pulse Wave Arterial Stiffness Index	7.68949	9	0.565715	0.00184073	0.0023938	0.464012	&NA
Abbreviation: IVW Q, Inverse variance weighted Q Cochran’s Q test estimate; IVW Q df, Inverse variance weighted Q Cochran’s Q test degrees of freedom; SE, standard error; MR-PRESSO, Mendelian Randomization Pleiotropy RESidual Sum and Outlier &NA means no outliers were detected in MR-PRESSO
